# Supplementary material for: High-throughput Plasmodium falciparum hrp2 and hrp3 gene deletion typing by digital PCR to monitor malaria rapid diagnostic test efficacy
Source: eLife. 2022 Jun 28;11:e72083. doi: 10.7554/eLife.72083 (PMC9246365; doi:10.7554/eLife.72083)
Supplement: Figure 2—source data 1. [file elife-72083-fig2-data1.zip › Figure 2source data 1.txt]

		hrp2	hrp2	hrp2	tRNA	tRNA	tRNA
Sample 1		6.0	7.0	4.0	6	7	9
Sample 2		41.0	32.0	27.0	40	28	28
Sample 3		112.0	109.0	82.0	120	128	108
Sample 4		375.0	349.0	287.0	357	372	266
Sample 5		625.0	530.0	583.0	574	510	564
Sample 6		930.0	940.0	920.0	960	910	940
Sample 7		1480.0	1440.0	1350.0	1520	1430	1420
Sample 8		5470.0	4850.0	4820.0	5360	4980	4750
