# Supplementary material for: High-throughput Plasmodium falciparum hrp2 and hrp3 gene deletion typing by digital PCR to monitor malaria rapid diagnostic test efficacy
Source: eLife. 2022 Jun 28;11:e72083. doi: 10.7554/eLife.72083 (PMC9246365; doi:10.7554/eLife.72083)
Supplement: Figure 2—source data 2. [file elife-72083-fig2-data2.zip]

Archive with 1 entries (1 files):
- Figure 2source data 2.txt
