# Supplementary material for: High-throughput Plasmodium falciparum hrp2 and hrp3 gene deletion typing by digital PCR to monitor malaria rapid diagnostic test efficacy
Source: eLife. 2022 Jun 28;11:e72083. doi: 10.7554/eLife.72083 (PMC9246365; doi:10.7554/eLife.72083)
Supplement: Figure 2—source data 2. [file elife-72083-fig2-data2.zip › Figure 2source data 2.txt]

	Hours	100% 3D7	100% 3D7	100% 3D7	100% 3D7	100% 3D7	100% 3D7	80% 3D7 - 20% Dd2	80% 3D7 - 20% Dd2	80% 3D7 - 20% Dd2	80% 3D7 - 20% Dd2	80% 3D7 - 20% Dd2	80% 3D7 - 20% Dd2	60% 3D7 - 40% Dd2	60% 3D7 - 40% Dd2	60% 3D7 - 40% Dd2	60% 3D7 - 40% Dd2	60% 3D7 - 40% Dd2	60% 3D7 - 40% Dd2	40% 3D7 - 60% Dd2	40% 3D7 - 60% Dd2	40% 3D7 - 60% Dd2	40% 3D7 - 60% Dd2	40% 3D7 - 60% Dd2	40% 3D7 - 60% Dd2	20% 3D7 - 80% Dd2	20% 3D7 - 80% Dd2	20% 3D7 - 80% Dd2	20% 3D7 - 80% Dd2	20% 3D7 - 80% Dd2	20% 3D7 - 80% Dd2	100% Dd2	100% Dd2	100% Dd2	100% Dd2	100% Dd2	100% Dd2
1000 genomes		84.00	96.00	81.00				83.00	78.00	80.00				61	62	56				36	42	38				23	15	24				0	0	0
200 genomes		90.00	95.00	96.00				79.00	73.00	84.00				46	59	61				44	38	35				11	19	20				0	1	1
100 genomes		89.00	68.00	104.00				77.00	65.00	77.00				66	54	46				38	40	39				26	23	29				1	0	0
20 genomes		50.00	100.00	138.00				78.00	130.00	78.00				40	70	69				34	8	78				24	54	0				0	0	0
