# Supplementary material for: High-throughput Plasmodium falciparum hrp2 and hrp3 gene deletion typing by digital PCR to monitor malaria rapid diagnostic test efficacy
Source: eLife. 2022 Jun 28;11:e72083. doi: 10.7554/eLife.72083 (PMC9246365; doi:10.7554/eLife.72083)
Supplement: Figure 3—source data 1. [file elife-72083-fig3-data1.zip › Figure 3source data 1.txt]

tRNA_hrp2	Ratio hrp2
2.5	0.000000000
3.8	0.000000000
9.0	0.000000000
445.0	0.000000000
10.0	0.000000000
13.0	0.000000000
24.0	0.000000000
2220.0	0.000000000
2700.0	0.000000000
47.0	0.000000000
57.0	0.000000000
56.0	0.000000000
50.0	0.000000000
74.0	0.000000000
62.0	0.000000000
103.0	0.000000000
92.0	0.000000000
94.0	0.000000000
102.0	0.000000000
121.0	0.000000000
115.0	0.000000000
114.0	0.000000000
143.0	0.000000000
161.0	0.000000000
344.0	0.000000000
240.0	0.000000000
230.0	0.000000000
327.0	0.000000000
226.0	0.000000000
282.0	0.000000000
259.0	0.000000000
283.0	0.000000000
281.0	0.000000000
533.0	0.000000000
325.0	0.000000000
313.0	0.000000000
378.0	0.000000000
528.0	0.000000000
424.0	0.000000000
330.0	0.000000000
376.0	0.000000000
433.0	0.000000000
367.0	0.000000000
398.0	0.000000000
780.0	0.000000000
465.0	0.000000000
653.0	0.000000000
501.0	0.000000000
545.0	0.000000000
581.0	0.000000000
592.0	0.000000000
618.0	0.000000000
535.0	0.000000000
860.0	0.000000000
1080.0	0.000000000
770.0	0.000000000
1130.0	0.000000000
980.0	0.000000000
920.0	0.000000000
1060.0	0.000000000
1050.0	0.000000000
1240.0	0.000000000
1210.0	0.000000000
1370.0	0.000000000
1190.0	0.000000000
1240.0	0.000000000
2390.0	0.000000000
1630.0	0.000000000
2020.0	0.000000000
2000.0	0.000000000
2610.0	0.000000000
2730.0	0.000000000
3580.0	0.000000000
3260.0	0.000000000
3560.0	0.000000000
12230.0	0.000000000
12880.0	0.000000000
2550.0	0.000000000
2020.0	0.000000000
1070.0	0.000000000
5090.0	0.000000000
1870.0	0.000000000
460.0	0.000000000
336.0	0.000000000
5.7	0.000000000
432.0	0.002314815
254.0	0.003543307
184.0	0.009239130
600.0	0.026666667
6.0	0.383333333
21.0	0.619047619
10.0	0.670000000
22.0	0.681818182
138.0	0.811594203
200.0	0.815000000
363.0	0.834710744
413.0	0.840193705
99.0	0.848484848
347.0	0.855907781
42.0	0.857142857
226.0	0.862831858
430.0	0.865116279
285.0	0.866666667
555.0	0.868468468
273.0	0.871794872
1250.0	0.872000000
168.0	0.875000000
33.0	0.878787879
1890.0	0.883597884
421.0	0.883610451
118.0	0.889830508
736.0	0.902173913
670.0	0.910447761
24.0	0.916666667
2770.0	0.920577617
1420.0	0.922535211
168.0	0.928571429
14.0	0.928571429
1620.0	0.932098765
4230.0	0.936170213
2520.0	0.936507937
1130.0	0.938053097
2620.0	0.938931298
385.0	0.940259740
1090.0	0.944954128
5530.0	0.951175407
3420.0	0.956140351
137.0	0.956204380
167.0	0.964071856
28.0	0.964285714
5720.0	0.965034965
610.0	0.967213115
11010.0	0.969118983
306.0	0.970588235
9810.0	0.977573904
291.0	0.979381443
15670.0	0.979578813
332.0	0.981927711
77.0	0.987012987
272.0	0.992647059
1510.0	0.993377483
69.0	1.000000000
185.0	1.000000000
1540.0	1.000000000
860.0	1.000000000
8.0	1.000000000
2990.0	1.003344482
2070.0	1.014492754
1780.0	1.016853933
1170.0	1.017094017
4590.0	1.021786492
1180.0	1.025423729
317.0	1.028391167
276.0	1.028985507
1010.0	1.029702970
1130.0	1.035398230
254.0	1.035433071
220.0	1.036363636
237.0	1.037974684
320.0	1.040625000
661.0	1.040847201
1660.0	1.054216867
342.0	1.055555556
629.0	1.055643879
2150.0	1.060465116
418.0	1.069377990
449.0	1.071269488
83.0	1.072289157
549.0	1.076502732
235.0	1.076595745
26.0	1.076923077
26.0	1.076923077
32.0	1.093750000
16380.0	1.101953602
59.0	1.118644068
15.0	1.133333333
109.0	1.146788991
1150.0	1.147826087
20.0	1.150000000
190.0	1.157894737
157.0	1.178343949
1050.0	1.190476190
43.0	1.255813953
41.0	1.268292683
14.0	1.285714286
85.0	1.505882353
16.0	1.750000000
4.0	2.500000000
14.0	1.285714286
67.0	0.776119403
4.4	1.000000000
140.0	1.235714286
41.0	0.926829268
5.1	1.372549020
21.0	1.428571429
6.3	1.269841270
4.8	0.766666667
42.0	1.476190476
3.1	2.258064516
12.0	2.416666667
490.0	1.346938776
12.0	1.083333333
12.0	2.000000000
114.0	1.245614035
50.0	0.880000000
13.0	1.230769231
11.0	0.909090909
20.0	1.600000000
59.0	0.932203390
3.1	1.322580645
2.3	2.000000000
12.0	0.666666667
72.0	0.652777778
9.0	2.666666667
20.0	2.100000000
101.0	1.019801980
85.0	1.305882353
263.0	1.136882129
229.0	1.183406114
1660.0	1.024096386
26.0	1.153846154
426.0	1.046948357
116.0	1.008620690
93.0	0.989247312
31.0	0.806451613
30.0	0.866666667
30.0	1.133333333
8.0	1.000000000
212.0	0.000000000
24.0	0.333333333
73.0	0.602739726
37.0	0.621621622
33.0	0.636363636
56.0	0.714285714
139.0	0.733812950
12.0	0.750000000
104.0	0.750000000
95.0	0.757894737
67.0	0.820895522
56.0	0.821428571
930.0	0.827956989
432.0	0.831018519
696.0	0.854885057
1290.0	0.868217054
820.0	0.878048780
17.0	0.882352941
36.0	0.888888889
187.0	0.893048128
266.0	0.898496241
920.0	0.902173913
126.0	0.936507937
55.0	0.945454545
1120.0	0.946428571
232.0	0.948275862
1100.0	0.954545455
404.0	0.962871287
1130.0	0.964601770
1250.0	0.968000000
240.0	0.975000000
9090.0	0.983498350
6250.0	0.996800000
27.0	1.000000000
18.0	1.000000000
4980.0	1.000000000
2820.0	1.017730496
8210.0	1.057247259
4260.0	1.075117371
12.0	1.083333333
2470.0	1.186234818
16.0	1.312500000
55.0	1.400000000
96.0	1.458333333
5.3	1.509433962
3.2	2.500000000
1.9	4.210526316
4.0	0.375000000
14.0	0.785714286
5.6	0.839285714
7.0	0.871428571
3.0	1.000000000
288.0	1.059027778
3.9	1.256410256
9.0	1.333333333
10.0	1.400000000
7.0	1.428571429
4.1	1.707317073
19.0	0.200000000
7.0	0.328571429
6.0	0.350000000
4.0	0.400000000
13.0	0.461538462
2.9	0.482758621
10.0	0.550000000
7.4	0.554054054
12.0	0.583333333
10.0	0.600000000
10.0	0.600000000
19.0	0.631578947
66.0	0.651515152
3.0	0.666666667
1.8	0.666666667
3.3	0.666666667
5.5	0.672727273
11.0	0.672727273
9.0	0.688888889
10.0	0.700000000
10.0	0.700000000
14.0	0.714285714
106.0	0.764150943
142.0	0.774647887
37.0	0.783783784
99.0	0.787878788
157.0	0.808917197
32.0	0.812500000
168.0	0.821428571
23.0	0.826086957
392.0	0.844387755
447.0	0.847874720
79.0	0.848101266
107.0	0.850467290
1080.0	0.851851852
154.0	0.857142857
120.0	0.858333333
87.0	0.873563218
75.0	0.880000000
128.0	0.882812500
46.0	0.891304348
75.0	0.893333333
196.0	0.897959184
595.0	0.899159664
21.0	0.904761905
11.0	0.909090909
1820.0	0.912087912
1410.0	0.914893617
459.0	0.925925926
231.0	0.926406926
410.0	0.926829268
28.0	0.928571429
127.0	0.929133858
120.0	0.933333333
304.0	0.934210526
183.0	0.934426230
192.0	0.937500000
33.0	0.939393939
18.0	0.944444444
350.0	0.945714286
21.0	0.952380952
1070.0	0.962616822
571.0	0.963222417
55.0	0.963636364
1380.0	0.963768116
88.0	0.965909091
960.0	0.968750000
1490.0	0.973154362
411.0	0.973236010
1520.0	0.973684211
1590.0	0.974842767
602.0	0.980066445
277.0	0.981949458
524.0	0.982824427
1250.0	0.984000000
718.0	0.984679666
225.0	0.986666667
970.0	0.989690722
1010.0	0.990099010
1020.0	0.990196078
230.0	0.991304348
4470.0	0.993288591
2130.0	0.995305164
2680.0	0.996268657
658.0	0.998480243
5.7	1.000000000
6.0	1.000000000
9.0	1.000000000
27.0	1.000000000
5.5	1.000000000
7.0	1.000000000
9.0	1.000000000
21.0	1.000000000
40.0	1.000000000
500.0	1.000000000
740.0	1.000000000
34.0	1.000000000
1730.0	1.000000000
42.0	1.000000000
4.2	1.000000000
359.0	1.002785515
2590.0	1.003861004
1450.0	1.006896552
1260.0	1.007936508
210.0	1.009523810
1030.0	1.009708738
201.0	1.009950249
83.0	1.012048193
800.0	1.012500000
2340.0	1.012820513
2850.0	1.017543860
113.0	1.017699115
322.0	1.018633540
5360.0	1.020522388
1800.0	1.022222222
830.0	1.024096386
40.0	1.025000000
780.0	1.025641026
1510.0	1.026490066
224.0	1.031250000
2530.0	1.031620553
181.0	1.033149171
900.0	1.033333333
608.0	1.034539474
27.0	1.037037037
359.0	1.038997214
750.0	1.040000000
96.0	1.041666667
645.0	1.041860465
93.0	1.043010753
22.0	1.045454545
42.0	1.047619048
396.0	1.047979798
1640.0	1.048780488
357.0	1.050420168
460.0	1.052173913
152.0	1.052631579
169.0	1.053254438
130.0	1.053846154
53.0	1.056603774
152.0	1.059210526
337.0	1.062314540
383.0	1.065274151
778.0	1.065552699
686.0	1.065597668
105.0	1.066666667
347.0	1.069164265
14.0	1.071428571
2380.0	1.079831933
316.0	1.082278481
3210.0	1.084112150
23.0	1.086956522
574.0	1.088850174
404.0	1.089108911
430.0	1.093023256
1700.0	1.094117647
42.0	1.095238095
600.0	1.100000000
1260.0	1.103174603
770.0	1.103896104
1360.0	1.110294118
9.0	1.111111111
9.0	1.111111111
364.0	1.112637363
577.0	1.112651646
379.0	1.113456464
1410.0	1.113475177
219.0	1.114155251
529.0	1.119092628
609.0	1.119868637
58.0	1.120689655
172.0	1.122093023
131.0	1.122137405
221.0	1.122171946
81.0	1.123456790
8.0	1.125000000
1110.0	1.126126126
1050.0	1.133333333
75.0	1.133333333
322.0	1.136645963
29.0	1.137931034
28.0	1.142857143
4300.0	1.151162791
51.0	1.156862745
55.0	1.163636364
114.0	1.166666667
75.0	1.173333333
189.0	1.174603175
11.0	1.181818182
48.0	1.187500000
146.0	1.191780822
67.0	1.194029851
108.0	1.194444444
303.0	1.198019802
25.0	1.200000000
19.0	1.210526316
236.0	1.211864407
9.0	1.222222222
63.0	1.222222222
49.0	1.224489796
6.5	1.230769231
56.0	1.232142857
33.0	1.242424242
6.4	1.250000000
8.0	1.250000000
8.0	1.250000000
42.0	1.261904762
175.0	1.262857143
26.0	1.269230769
780.0	1.269230769
244.0	1.270491803
7.0	1.285714286
16.0	1.312500000
9.0	1.333333333
6.0	1.333333333
114.0	1.350877193
363.0	1.371900826
151.0	1.390728477
7.0	1.428571429
45.0	1.466666667
31.0	1.483870968
67.0	1.522388060
14.0	1.571428571
22.0	1.636363636
2.1	1.666666667
15.0	1.666666667
6.0	1.666666667
5.3	1.698113208
40.0	1.750000000
13.0	1.769230769
13.0	1.923076923
6.0	2.000000000
16.0	2.250000000
3.7	2.432432432
1.4	2.500000000
3.6	2.500000000
2.3	2.652173913
2.9	2.758620690
3.4	2.941176471
2.9	3.103448276
2.0	4.500000000
3640.0	0.972527473
3050.0	0.996721311
2850.0	1.035087719
1990.0	1.055276382
650.0	1.038461538
1120.0	1.071428571
584.0	0.969178082
1250.0	0.992000000
622.0	0.932475884
800.0	0.987500000
633.0	0.998420221
632.0	0.897151899
567.0	1.089947090
606.0	1.118811881
530.0	0.918867925
424.0	0.966981132
503.0	1.007952286
455.0	0.991208791
516.0	0.951550388
462.0	1.095238095
990.0	1.212121212
361.0	1.008310249
261.0	1.030651341
356.0	1.092696629
262.0	1.049618321
268.0	1.041044776
324.0	1.033950617
322.0	0.996894410
222.0	1.009009009
298.0	0.949664430
251.0	0.976095618
221.0	1.067873303
224.0	1.089285714
175.0	0.954285714
183.0	1.081967213
173.0	0.832369942
193.0	1.025906736
124.0	0.983870968
49900.0	0.967935872
89.0	1.112359551
109.0	1.027522936
85.0	0.929411765
81.0	0.938271605
48.0	1.000000000
75.0	1.346666667
58.0	0.862068966
59.0	1.067796610
66.0	1.166666667
63.0	0.952380952
29.0	1.275862069
36.0	0.888888889
29.0	0.793103448
20.0	0.850000000
23.0	1.347826087
20.0	1.250000000
16.0	1.062500000
14.0	1.142857143
9.5	1.115789474
16.0	1.000000000
11.0	1.000000000
12.0	1.416666667
12.0	1.166666667
9.0	2.222222222
5.2	1.538461538
10.0	0.560000000
7.2	1.527777778
4.3	1.000000000
2.9	1.724137931
4.5	1.000000000
2.1	0.666666667
2.2	1.000000000
3.8	1.000000000
1.6	0.625000000
2.7	1.333333333
1.7	1.000000000
1.3	3.461538462
3.7	1.351351351
3.2	0.187500000
4480.0	1.017857143
5740.0	0.954703833
2430.0	1.032921811
2350.0	0.995744681
3220.0	1.071428571
1080.0	1.064814815
971.0	0.981462410
1180.0	0.966101695
1030.0	0.951456311
980.0	1.112244898
1070.0	1.056074766
881.0	1.055618615
628.0	0.953821656
930.0	1.000000000
980.0	1.010204082
630.0	1.046031746
990.0	0.989898990
2390.0	1.075313808
782.0	0.991048593
1890.0	1.042328042
539.0	0.966604824
733.0	1.053206003
426.0	0.903755869
690.0	1.014492754
351.0	1.096866097
894.0	1.024608501
530.0	1.033962264
660.0	1.075757576
652.0	0.935582822
281.0	1.110320285
530.0	1.018867925
1280.0	1.078125000
223.0	0.896860987
242.0	1.082644628
399.0	1.050125313
187.0	0.973262032
710.0	1.056338028
730.0	1.095890411
160.0	0.987500000
780.0	1.076923077
151.0	0.993377483
190.0	0.873684211
550.0	0.800000000
134.0	1.000000000
290.0	0.910344828
233.0	1.201716738
206.0	0.883495146
54.0	0.962962963
52.0	0.942307692
53.0	1.113207547
52.0	1.288461538
49.0	1.122448980
42.0	0.809523810
104.0	1.394230769
122.0	1.286885246
37.0	1.027027027
25.0	1.240000000
90.0	1.066666667
84.0	0.690476190
1040.0	0.016346154
18.0	0.888888889
15.0	1.400000000
11.0	0.909090909
32.0	0.906250000
9.0	2.333333333
13.0	1.307692308
5.3	1.301886792
27.0	1.000000000
7.0	0.900000000
12.0	0.416666667
3.7	0.837837838
5.6	0.875000000
5.2	1.384615385
4.5	1.000000000
2.0	2.550000000
5.2	1.346153846
2.0	1.650000000
1.3	4.076923077
4990.0	1.038076152
2130.0	1.037558685
3300.0	0.748484848
22830.0	1.040735874
10120.0	1.016798419
2690.0	0.996282528
3720.0	1.043010753
1520.0	1.026315789
1380.0	1.079710145
1600.0	0.950000000
3500.0	1.057142857
950.0	1.105263158
1120.0	1.026785714
1050.0	1.057142857
761.0	0.988173456
850.0	1.294117647
574.0	1.033101045
504.0	1.089285714
379.0	1.021108179
359.0	0.963788301
653.0	0.987748851
405.0	0.985185185
369.0	0.994579946
588.0	1.039115646
364.0	0.956043956
520.0	1.269230769
312.0	1.086538462
437.0	1.000000000
227.0	1.088105727
222.0	0.950450450
193.0	1.088082902
127.0	1.086614173
235.0	1.059574468
270.0	1.018518519
218.0	1.091743119
159.0	1.062893082
135.0	1.296296296
177.0	1.112994350
128.0	1.062500000
218.0	1.091743119
114.0	1.000000000
83.0	1.048192771
33.0	1.212121212
266.0	1.402255639
32.0	1.062500000
18.0	0.888888889
21.0	0.809523810
19.0	1.315789474
11.5	0.913043478
9.5	0.800000000
13.0	0.723076923
6.7	1.074626866
4.0	1.000000000
10.0	1.700000000
2.0	1.550000000
1.4	0.500000000
