# Supplementary material for: High-throughput Plasmodium falciparum hrp2 and hrp3 gene deletion typing by digital PCR to monitor malaria rapid diagnostic test efficacy
Source: eLife. 2022 Jun 28;11:e72083. doi: 10.7554/eLife.72083 (PMC9246365; doi:10.7554/eLife.72083)
Supplement: Figure 3—figure supplement 1—source data 1. [file elife-72083-fig3-figsupp1-data1.zip › Figure 3Figure Supplement 1source data 1.txt]

tRNA_hrp2	Ratio hrp2
21.0	0.71428571
17.0	0.52941176
10.0	1.10000000
44.0	0.36363636
7.8	1.15384615
55.0	0.80000000
5.1	0.88235294
42.0	0.42857143
26.0	0.57692308
44.0	1.02272727
4.5	1.55555556
79.0	0.70886076
10.0	1.10000000
17.0	0.88235294
34.0	1.05882353
8.1	0.81481481
14.0	0.78571429
518.0	0.88996139
19.0	0.43157895
435.0	0.69655172
522.0	0.73563218
35.0	0.68571429
209.0	0.73205742
12.0	0.57500000
152.0	0.72368421
14.0	1.00000000
144.0	0.68750000
95.0	0.75789474
34.0	1.14705882
1480.0	0.73648649
2730.0	0.72527473
239.0	0.74476987
9.0	0.82222222
181.0	0.79558011
606.0	0.82673267
601.0	0.69550749
2050.0	0.73658537
380.0	0.70526316
14.0	0.92857143
38.0	1.00000000
11.0	0.83636364
32.0	0.75000000
65.0	0.67692308
30.0	1.03333333
12.0	1.16666667
24.0	0.79166667
120.0	0.84166667
71.0	0.83098592
115.0	0.75652174
1960.0	0.77551020
207.0	0.73913043
45.0	0.57777778
68.0	0.76470588
2.5	0.68000000
5140.0	0.69844358
10.0	0.76000000
14.0	0.78571429
14.0	0.78571429
8.0	0.81250000
356.0	0.93539326
4.7	1.51063830
1150.0	0.82608696
1220.0	0.90163934
287.0	0.87804878
826.0	0.84745763
158.0	0.87341772
25.0	0.92000000
884.0	0.74321267
900.0	1.00000000
351.0	0.94871795
44.0	0.75000000
760.0	0.77368421
292.0	0.84931507
122.0	0.90163934
386.0	0.77720207
7020.0	1.02991453
9.6	0.37500000
7.9	1.77215190
143.0	0.77622378
12.0	0.83333333
19.0	0.57894737
88.0	0.89772727
127.0	1.06299213
6200.0	0.76451613
12.0	0.91666667
9400.0	0.76382979
11550.0	0.98095238
13.0	1.00000000
7370.0	0.92265943
7.7	0.89610390
6.0	0.66666667
